# Supplementary material for: Genomic Characterization of International High-Risk Clone ST410 Escherichia coli Co-Harboring ESBL-Encoding Genes and blaNDM-5 on IncFIA/IncFIB/IncFII/IncQ1 Multireplicon Plasmid and Carrying a Chromosome-Borne blaCMY-2 from Egypt
Source: Antibiotics (Basel). 2022 Jul 30;11(8):1031. doi: 10.3390/antibiotics11081031 (PMC9405272; doi:10.3390/antibiotics11081031)
Supplement: Supplementary file 1 [file antibiotics-11-01031-s001.zip]

Archive with 1 entries (1 files):
- antibiotics-1799760-supplementary.pdf
